# Supplementary material for: Viral and host mediators of non-suppressible HIV-1 viremia
Source: Nat Med. 2023 Nov 13;29(12):3212–23. doi: 10.1038/s41591-023-02611-1 (PMC10719098; doi:10.1038/s41591-023-02611-1)
Supplement: Supplementary file 3 — Primers used in this study. [file 41591_2023_2611_MOESM3_ESM.xls]

## Sheet: Plasma HIV-1 RNA sequencing
NSV cDNA	Sequence (5'-3')
All NSV Env
Reverse Primer ( p9017 nef r)	TAAGTCATTGGTCTTAAAGGTA
All NSV Pol (except LV8)
LV-cDNA-5720	CCAAGTATCCCCATAAGTTTCATA
LV8 Pol
LV8-R5459	TTATGTCCTGCTTGATATTCACACCTA
LV1	Sequence (5'-3')
Pol-ENV
F1312	TTATCAGAAGGAGCCACCCC
2065 F	TGTACTGAGAGACAGGCTAATTTTT
9010	CATTGGTCTTAAAGGTACCTGAGG
8807-R	TTTTGACCACTTGCCACCCAT
Pol	Sequence (5'-3')
2065 F	TGTACTGAGAGACAGGCTAATTTTT
ENV5 in F	TTAGGCATCTCCTATGGCAGGAAGAAG
3774 R	AAACTCCCACTCAGGAATCCAGGT
ENV3 in R	GTCTCGAGATACTGCTCCCACCC
LV2	Sequence (5'-3')
Pol
LV-1487-F	GAAGTGACATAGCAGGAACTACTAG
LV-1825-F	ATGATGACAGCATGTCAGGGAGT
LV-5981-R	TCTTCCTGCCATAGGAGATG
LV-5572-R	GAGGCTTGTTCCATCTATCCTCTGT
Env
A2-5694-F	ATCTATGAAACTTATGGGGATACTTGG
A2-5853-F2	TAGAGCCCTGGAAGCATCC
LV2 R1-8801	ACTACTTTTTGACCACTTGCCAC
LV2 R2-8787	CTTGCCACCCATCTTATAGCAA
LV3	Sequence (5'-3')
Pol-Env
F1312	TTATCAGAAGGAGCCACCCC
2065 F	TGTACTGAGAGACAGGCTAATTTTT
LV3-LV5 p9010 R	CATTGGTCTTAAAGGTACCTGAGG
p8807-R	TTTTGACCACTTGCCACCCAT
Pol	Sequence (5'-3')
LV-1487-F	GAAGTGACATAGCAGGAACTACTA
LV-1825-F	ATGATGACAGCATGTCAGGGAGT
LV-5981-R	TCTTCCTGCCATAGGAGATGCCTAA
LV-5572-R	GAGGCTTGTTCCATCTATCCTCTGT
LV4 LV7	Sequence (5'-3')
Pol
LV7.9-F2038	GAAAGGAAGGACACCAAATGAA
LV-F2043	GGAAGGACACCAAATGAAAGA
LV-R5263	CTGTATGCAGACCCCAATATGTTGT
LV-R5219	CCTAGTGGGATGTGTACTTCTGAACTT
Env	Sequence (5'-3')
LV-5880-F1	GGGTGTCRACATAGCAGAATAGGCA
LV-5921-F2	AGGAGAGCAAGAAATGGAGCC
LV-8793-R2	TTTGACCAYTTGCCACCCATCTTA
LV-8829-R1	CTTTCCCTTACAGCAGGCCATCCA
LV5	Sequence (5'-3')
Pol-Env	ATGATGACAGCATGTCAGGGAGT
1825 F	ATGATGACAGCATGTCAGGGAGT
2043-F	GGAAGGACACCAAATGAAAGA
8940R	TGTATTGCTACTTGTGATTGCTC
8539R	CTCAAGCGGTGGTAGCTGAAGA
LV8	Sequence (5'-3')
Pol
LV8-F1944	CCCGAGAAAAATTATTAAGTGTTTCA
LV8-F1971	CTGTGGCAGGGAAGGACATATA
LV8-R5459	TTATGTCCTGCTTGATATTCACACCTA
LV8-R5365	TGTGAATTAGTTGGTCTGCCA
Env	Sequence (5'-3')
LV-5880-F1	GGGTGTCRACATAGCAGAATAGGCA
LV-5921-F2	AGGAGAGCAAGAAATGGAGCC
LV-8829-R1	CTTTCCCTTACAGCAGGCCATCCA
LV-8793-R2	TTTGACCAYTTGCCACCCATCTTA
LV9	Sequence (5'-3')
Pol-Env
1825 F	ATGATGACAGCATGTCAGGGAGT
2043-F	GGAAGGACACCAAATGAAAGA
8940R	TGTATTGCTACTTGTGATTGCTC
8539R	CTCAAGCGGTGGTAGCTGAAGA
Env	Sequence (5'-3')
A2-5694-F	ATCTATGAAACTTATGGGGATACTTGG
A2-5853-F2	TAGAGCCCTGGAAGCATCC
LV2 R1-8801	ACTACTTTTTGACCACTTGCCAC
LV2 R2-8787	CTTGCCACCCATCTTATAGCAA

## Sheet: HIV-1 Proviral NFL-Seq
NFL-seq	Sequence (5'-3')
BLOuterF (Forward)	AAATCTCTAGCAGTGGCGCCCGAACAG
U5-638F Guin (forward)	GCGCCCGAACAGGGACYTGAAARCGAAAG
BLOuterR (Reverse)	TGAGGGATCTCTAGTTACCAGAGTC
near full length RP BE (Reverse)	GCACTCAAGGCAAGCTTTATTGAGGCTTA
